# Supplementary material for: SMYD2 targets RIPK1 and restricts TNF-induced apoptosis and necroptosis to support colon tumor growth
Source: Cell Death Dis. 2022 Jan 12;13(1):52. doi: 10.1038/s41419-021-04483-0 (PMC8755774; doi:10.1038/s41419-021-04483-0)
Supplement: Supplementary file 6 — Supplementary Table [file 41419_2021_4483_MOESM6_ESM.xlsx]

## Sheet: genelist
Genes Down-regulated			Genes Up-regulated
EnsGenes	Genes		EnsGenes	Genes
ENSG00000130844	ZNF331		ENSG00000196437	ZNF569
ENSG00000112818	MEP1A		ENSG00000112852	PCDHB2
ENSG00000254521	SIGLEC12		ENSG00000267470	ZNF571-AS1
ENSG00000165568	AKR1E2		ENSG00000237440	ZNF737
ENSG00000169876	MUC17		ENSG00000100344	PNPLA3
ENSG00000213822	CEACAM18		ENSG00000188227	ZNF793
ENSG00000183087	GAS6		ENSG00000198182	ZNF607
ENSG00000169903	TM4SF4		ENSG00000131127	ZNF141
ENSG00000166446	CDYL2		ENSG00000267041	ZNF850
ENSG00000105472	CLEC11A		ENSG00000268916	CSAG3
ENSG00000140968	IRF8		ENSG00000186020	ZNF529
ENSG00000106302	HYAL4		ENSG00000114200	BCHE
ENSG00000079112	CDH17		ENSG00000233527	ZNF529-AS1
ENSG00000134757	DSG3		ENSG00000124143	ARHGAP40
ENSG00000147872	PLIN2		ENSG00000127863	TNFRSF19
ENSG00000143167	GPA33		ENSG00000090104	RGS1
ENSG00000275874	PICSAR		ENSG00000254221	PCDHGB1
ENSG00000248429	FAM198B-AS1		ENSG00000230426	LINC01036
ENSG00000131620	ANO1		ENSG00000184588	PDE4B
ENSG00000141574	SECTM1		ENSG00000145920	CPLX2
ENSG00000113303	BTNL8		ENSG00000128610	FEZF1
ENSG00000083807	SLC27A5		ENSG00000148123	PLPPR1
ENSG00000186529	CYP4F3		ENSG00000186860	KRTAP17-1
ENSG00000105388	CEACAM5		ENSG00000123405	NFE2
ENSG00000149295	DRD2		ENSG00000142065	ZFP14
ENSG00000176678	FOXL1		ENSG00000127377	CRYGN
ENSG00000086548	CEACAM6		ENSG00000142609	CFAP74
ENSG00000166866	MYO1A		ENSG00000256771	ZNF253
ENSG00000145287	PLAC8		ENSG00000149212	SESN3
ENSG00000128274	A4GALT		ENSG00000198093	ZNF649
ENSG00000147488	ST18		ENSG00000108823	SGCA
ENSG00000106178	CCL24		ENSG00000259881	LOC101927793
ENSG00000135702	CHST5		ENSG00000105088	OLFM2
ENSG00000240694	PNMA2		ENSG00000198829	SUCNR1
ENSG00000235217	TSPY26P		ENSG00000248449	PCDHGB8P
ENSG00000178773	CPNE7		ENSG00000196967	ZNF585A
ENSG00000113722	CDX1		ENSG00000262576	PCDHGA4
ENSG00000107485	GATA3		ENSG00000272674	PCDHB16
ENSG00000144852	NR1I2		ENSG00000162692	VCAM1
ENSG00000180061	TMEM150B		ENSG00000165359	INTS6L
ENSG00000124256	ZBP1		ENSG00000161551	ZNF577
ENSG00000169248	CXCL11		ENSG00000241155	ARHGAP31-AS1
ENSG00000172955	ADH6		ENSG00000197128	ZNF772
ENSG00000134326	CMPK2		ENSG00000145284	SCD5
ENSG00000071073	MGAT4A		ENSG00000187260	WDR86
ENSG00000070019	GUCY2C		ENSG00000253537	PCDHGA7
ENSG00000166268	MYRFL		ENSG00000039537	C6
ENSG00000251322	SHANK3		ENSG00000158186	MRAS
ENSG00000087085	ACHE		ENSG00000262209	PCDHGB3
ENSG00000137959	IFI44L		ENSG00000163393	SLC22A15
ENSG00000134321	RSAD2		ENSG00000164294	GPX8
ENSG00000166920	C15orf48		ENSG00000078898	BPIFB2
ENSG00000152213	ARL11		ENSG00000092758	COL9A3
ENSG00000164125	GASK1B		ENSG00000169432	SCN9A
ENSG00000167748	KLK1		ENSG00000243701	DUBR
ENSG00000136514	RTP4		ENSG00000137731	FXYD2
ENSG00000073737	DHRS9		ENSG00000253522	MIR3142HG
ENSG00000090402	SI		ENSG00000231789	PIK3CD-AS2
ENSG00000170458	CD14		ENSG00000250337	PURPL
ENSG00000265190	ANXA8		ENSG00000124126	PREX1
ENSG00000160233	LRRC3		ENSG00000189350	TOGARAM2
ENSG00000049323	LTBP1		ENSG00000174332	GLIS1
ENSG00000167600	CYP2S1		ENSG00000137261	KIAA0319
ENSG00000162849	KIF26B		ENSG00000142185	TRPM2
ENSG00000132274	TRIM22		ENSG00000205704	LINC00634
ENSG00000137825	ITPKA		ENSG00000031081	ARHGAP31
ENSG00000137648	TMPRSS4		ENSG00000123094	RASSF8
ENSG00000062524	LTK		ENSG00000204301	NOTCH4
ENSG00000265018	AGAP12P		ENSG00000204252	HLA-DOA
ENSG00000135929	CYP27A1		ENSG00000253731	PCDHGA6
ENSG00000233041	PHGR1		ENSG00000164932	CTHRC1
ENSG00000103056	SMPD3		ENSG00000167766	ZNF83
ENSG00000164659	KIAA1324L		ENSG00000237149	ZNF503-AS2
ENSG00000135919	SERPINE2		ENSG00000253485	PCDHGA5
ENSG00000166825	ANPEP		ENSG00000101974	ATP11C
ENSG00000198729	PPP1R14C		ENSG00000197013	ZNF429
ENSG00000162104	ADCY9		ENSG00000126016	AMOT
ENSG00000156587	UBE2L6		ENSG00000075340	ADD2
ENSG00000138646	HERC5		ENSG00000137941	TTLL7
ENSG00000112299	VNN1		ENSG00000177839	PCDHB9
ENSG00000151136	BTBD11		ENSG00000115008	IL1A
ENSG00000177409	SAMD9L		ENSG00000253910	PCDHGB2
ENSG00000103489	XYLT1		ENSG00000120318	ARAP3
ENSG00000248144	ADH1C		ENSG00000125787	GNRH2
ENSG00000140835	CHST4		ENSG00000105383	CD33
ENSG00000074276	CDHR2		ENSG00000113657	DPYSL3
ENSG00000183486	MX2		ENSG00000173546	CSPG4
ENSG00000189325	C6orf222		ENSG00000197172	MAGEA6
ENSG00000117834	SLC5A9		ENSG00000076706	MCAM
ENSG00000133106	EPSTI1		ENSG00000167123	CERCAM
ENSG00000171243	SOSTDC1		ENSG00000134215	VAV3
ENSG00000135454	B4GALNT1		ENSG00000181449	SOX2
ENSG00000163131	CTSS		ENSG00000197168	NEK5
ENSG00000163995	ABLIM2		ENSG00000269113	TRABD2B
ENSG00000144935	TRPC1		ENSG00000178662	CSRNP3
ENSG00000185885	IFITM1		ENSG00000018408	WWTR1
ENSG00000141469	SLC14A1		ENSG00000127249	ATP13A4
ENSG00000148735	PLEKHS1		ENSG00000165868	HSPA12A
ENSG00000107242	PIP5K1B		ENSG00000198464	ZNF480
ENSG00000104537	ANXA13		ENSG00000111860	CEP85L
ENSG00000150594	ADRA2A		ENSG00000238113	LINC01410
ENSG00000106123	EPHB6		ENSG00000231290	APCDD1L-DT
ENSG00000261713	SSTR5-AS1		ENSG00000003137	CYP26B1
ENSG00000180861	LINC01559		ENSG00000243836	WDR86-AS1
ENSG00000162989	KCNJ3		ENSG00000250510	GPR162
ENSG00000172183	ISG20		ENSG00000248712	CCDC153
ENSG00000197181	PIWIL2		ENSG00000008056	SYN1
ENSG00000133216	EPHB2		ENSG00000109819	PPARGC1A
ENSG00000115457	IGFBP2		ENSG00000171401	KRT13
ENSG00000184343	SRPK3		ENSG00000139926	FRMD6
ENSG00000135114	OASL		ENSG00000104219	ZDHHC2
ENSG00000165556	CDX2		ENSG00000011677	GABRA3
ENSG00000173227	SYT12		ENSG00000069493	CLEC2D
ENSG00000075461	CACNG4		ENSG00000183960	KCNH8
ENSG00000017483	SLC38A5		ENSG00000230316	FEZF1-AS1
ENSG00000162654	GBP4		ENSG00000269959	SPACA6P-AS
ENSG00000146477	SLC22A3		ENSG00000174502	SLC26A9
ENSG00000016402	IL20RA		ENSG00000238133	MAP3K20-AS1
ENSG00000159556	ISL2		ENSG00000170373	CST1
ENSG00000166959	MS4A8		ENSG00000167562	ZNF701
ENSG00000100767	PAPLN		ENSG00000197558	SSPO
ENSG00000148344	PTGES		ENSG00000179921	GPBAR1
ENSG00000162482	AKR7A3		ENSG00000170921	TANC2
ENSG00000166143	PPP1R14D		ENSG00000116741	RGS2
ENSG00000205089	CCNI2		ENSG00000094755	GABRP
ENSG00000065717	TLE2		ENSG00000161249	DMKN
ENSG00000204128	C2orf72		ENSG00000151778	SERP2
ENSG00000092964	DPYSL2		ENSG00000198768	APCDD1L
ENSG00000186810	CXCR3		ENSG00000204882	GPR20
ENSG00000157368	IL34		ENSG00000236296	GUSBP5
ENSG00000142484	TM4SF5		ENSG00000086300	SNX10
ENSG00000110446	SLC15A3		ENSG00000229124	VIM-AS1
ENSG00000143632	ACTA1		ENSG00000251369	ZNF550
ENSG00000137699	TRIM29		ENSG00000256087	ZNF432
ENSG00000139278	GLIPR1		ENSG00000143512	HHIPL2
ENSG00000137628	DDX60		ENSG00000058866	DGKG
ENSG00000138642	HERC6		ENSG00000114378	HYAL1
ENSG00000101342	TLDC2		ENSG00000057252	SOAT1
ENSG00000128165	ADM2		ENSG00000241935	HOGA1
ENSG00000160932	LY6E		ENSG00000124613	ZNF391
ENSG00000181104	F2R		ENSG00000198482	ZNF808
ENSG00000171388	APLN		ENSG00000178852	EFCAB13
ENSG00000184012	TMPRSS2		ENSG00000102048	ASB9
ENSG00000102575	ACP5		ENSG00000143127	ITGA10
ENSG00000119922	IFIT2		ENSG00000136378	ADAMTS7
ENSG00000101846	STS		ENSG00000084734	GCKR
ENSG00000176383	B3GNT4		ENSG00000100156	SLC16A8
ENSG00000054598	FOXC1		ENSG00000187372	PCDHB13
ENSG00000119917	IFIT3		ENSG00000135740	SLC9A5
ENSG00000185745	IFIT1		ENSG00000165655	ZNF503
ENSG00000117525	F3		ENSG00000064201	TSPAN32
ENSG00000121316	PLBD1		ENSG00000276644	DACH1
ENSG00000234155	LINC02535		ENSG00000049089	COL9A2
ENSG00000111335	OAS2		ENSG00000073711	PPP2R3A
ENSG00000138028	CGREF1		ENSG00000128011	LRFN1
ENSG00000157601	MX1		ENSG00000162998	FRZB
ENSG00000145113	MUC4		ENSG00000234928	LINC01659
ENSG00000182492	BGN		ENSG00000008311	AASS
ENSG00000137491	SLCO2B1		ENSG00000268869	ESPNP
ENSG00000153292	ADGRF1		ENSG00000105613	MAST1
ENSG00000187288	CIDEC		ENSG00000233175	LOC107985040
ENSG00000198944	SOWAHA		ENSG00000273888	FRMD6-AS1
ENSG00000078081	LAMP3		ENSG00000240682	ISY1
ENSG00000221947	XKR9		ENSG00000084774	CAD
ENSG00000160179	ABCG1
ENSG00000010030	ETV7
ENSG00000257743	MGAM2
ENSG00000183049	CAMK1D
ENSG00000214049	UCA1
ENSG00000047597	XK
ENSG00000162552	WNT4
ENSG00000131398	KCNC3
ENSG00000159784	FAM131B
ENSG00000051382	PIK3CB
ENSG00000173404	INSM1
ENSG00000175538	KCNE3
ENSG00000168675	LDLRAD4
ENSG00000100979	PLTP
ENSG00000088367	EPB41L1
ENSG00000168394	TAP1
ENSG00000240065	PSMB9
ENSG00000167601	AXL
ENSG00000099250	NRP1
ENSG00000130589	HELZ2
ENSG00000122863	CHST3
ENSG00000005059	MCUB
ENSG00000162009	SSTR5
ENSG00000120756	PLS1
ENSG00000111912	NCOA7
ENSG00000117228	GBP1
ENSG00000277443	MARCKS
ENSG00000107201	DDX58
ENSG00000134278	SPIRE1
ENSG00000156675	RAB11FIP1
ENSG00000213626	LBH
ENSG00000132530	XAF1
ENSG00000171100	MTM1
ENSG00000102760	RGCC
ENSG00000141576	RNF157
ENSG00000272398	CD24
ENSG00000126709	IFI6
ENSG00000214357	NEURL1B
ENSG00000137965	IFI44
ENSG00000188313	PLSCR1
ENSG00000244731	C4A
ENSG00000089127	OAS1
ENSG00000119630	PGF
ENSG00000130303	BST2
ENSG00000128641	MYO1B
ENSG00000112297	CRYBG1
ENSG00000184979	USP18
ENSG00000065833	ME1
ENSG00000267128	RNF157-AS1
